# Supplementary material for: IGF2BP3 promotes mRNA degradation through internal m7G modification
Source: Nat Commun. 2024 Aug 28;15:7421. doi: 10.1038/s41467-024-51634-w (PMC11358264; doi:10.1038/s41467-024-51634-w)
Supplement: Supplementary file 4 — Supplementary Data 1 [file 41467_2024_51634_MOESM4_ESM.xlsx]

## Sheet: Sheet1
dcas13b-cloning primer
dcasM1_backbone_F	GCCTGGTCACGGATCCGATTACAAGGACGACGATGAC
dcasM1_backbone_R	TCTCGGCTGCGGAGCCGCCGGATCCACC
METTL1_F	CGGCGGCTCCGCAGCCGAGACTCGGAAC
METTL1_R	AATCGGATCCGTGACCAGGCAGGCTGGT
dcasI1_backbone_F	GAGGAAGTGAGGATCCGATTACAAGGACGACGATGAC
dcasI1_backbone_R	GCTTGTTCATGGAGCCGCCGGATCCACC
dcasI1_F	CGGCGGCTCCATGAACAAGCTTTACATCGGC
dcasI1_R	AATCGGATCCTCACTTCCTCCGTGCCTG
dcasI3_backbone_F	ACGGAAGTAAGGATCCGATTACAAGGACGACGATGAC
dcasI3_backbone_R	GTTTGTTCATGGAGCCGCCGGATCCACC
dcasI3_F	CGGCGGCTCCATGAACAAACTGTATATCGG
dcasI3_R	AATCGGATCCTTACTTCCGTCTTGACTG
sgRNA target region
CYRIB	ACAGAAGACAGTATTCTGCAATGACTGAGAAT
CYRIB_neg	ATTGGACTAGAGGTGGAGAGAGTGGTACTGG
BPNT2	ACCATTTCCCTTACCGGTTCATGTTCTCCTTT
BPNT2_neg	GCGCTGCCTGGCGAGTCAGGCGCGCGGGGCGGC
ZDHHC9	GTAAGTAGTTGTAGTAGAGATAATAATTGACATTTC
ZDHHC9_neg	GCCACAGCTGGTTTAGGGCCCCGACCACTGGGGC
HUWE1	TCATCTCAATTGCTCTCCCAGAAAACAAGGTGTCA
HUWE1_neg	CCCCCATTTCCCATACTGTGGTCAATGCTAGGT
NDRG1	GGGCCGGAGTAGGAGCACTGGGGTGGGGGTG
NDRG1_neg	TGAAATGCTTCCTGGAGTCCTTCAACAGTTT
TP53	AATTGTGAGCCACCACGTCCAGCTGGAAGGGTCAAC
TP53_neg	CTGCCATGGAGGAGCCGCAGTCAGATCCTAGCGTC
methylation qPCR primer
CYRIB_mF	CACCTGCTGTAGACAGAAGACA
CYRIB_mR	TGGCCCGTTTGAAAGGATGA
BPNT2_mF	CTCAGTACCCATCAGCTGTCC
BPNT2_mR	ACCGGTAAGGGAAATGGTCAC
ZDHHC9_mF	TGACACCTAAGCCCCACTCT
ZDHHC9_mR	ATGCCGCTGGCATCTCATAA
HUWE1_mF	TGCCTTGTTCCGTACCTCAC
HUWE1_mR	CCACAATGCGTCCGACAAAC
NDRG1_mF	GCTGTGATGAGTGTCCTTGC
NDRG1_mR	ATCGAGTAACCCCAATTCCACC
TP53_mF	AGACTTGTTTTATGCTCAGGGT
TP53_mR	GCAGATGTGCTTGCAGAATGT
transcript qPCR primer
CYRIB_qF	GCAGAAGGCATCTTGGAGGACT
CYRIB_qR	CCTACTAGTGGAACAACTGCACC
HUWE1_qF	CGGCTTTTCCTGAAGAAGGGAC
HUWE1_qR	GTTTCCAAAGGCTTCAGAGCAGC
BPNT2_qF	GTGCTGTCCAACCGCAAGATGT
BPNT2_qR	TCCCACAAGATAACCTCCTGATC
NDRG1_qF	ATCACCCAGCACTTTGCCGTCT
NDRG1_qR	GACTCCAGGAAGCATTTCAGCC
ZDHHC9_qF	CACTGTTGAGGACCAGCTTCAG
ZDHHC9_qR	TTCTTGATACGAGGCGGTGGTC
TP53_qF	CCTCAGCATCTTATCCGAGTGG
TP53_qR	TGGATGGTGGTACAGTCAGAGC
IGF2BP1_qF	CTTTGTAGGGCGTCTCATTGGC
IGF2BP1_qR	CCTTCACAGTGATGGTCCTCTC
IGF2BP2_qF	GTTGGTGCCATCATCGGAAAGG
IGF2BP2_qR	TGGATGGTGACAGGCTTCTCTG
IGF2BP3_qF	TCGTGACCAGACACCTGATGAG
IGF2BP3_qR	GGTGCTGCTTTACCTGAGTCAG
EXOSC2_qF	CTCGCTGGTAACTCAGAGGATG
EXOSC2_qR	CTCCTGTTCCAAAAGCCTCTGG
METTL1_qF	TGGCTTCCAGAACATCGCCTGT
METTL1_qR	TGTCCGCTTGAAATGTGGGTCG
WDR4_qF	CGTCTACTCCTTTTCGGTGCTG
WDR4_qR	GCAGTGAGGATGAAGCGGTCAT
GAPDH_qF	GTCTCCTCTGACTTCAACAGCG
GAPDH_qR	ACCACCCTGTTGCTGTAGCCAA
