# Supplementary material for: IGF2BP3 promotes mRNA degradation through internal m7G modification
Source: Nat Commun. 2024 Aug 28;15:7421. doi: 10.1038/s41467-024-51634-w (PMC11358264; doi:10.1038/s41467-024-51634-w)
Supplement: Supplementary file 5 — Supplementary Data 2 [file 41467_2024_51634_MOESM5_ESM.xlsx]

## Sheet: proteomic processed
Protein uniprot ID	NSAF(G probe)	[NSAF(m7G+0.001)]/[NSAF(G+0.001)]
sp|P68133|ACTS_HUMAN	0	3.547
sp|P61626|LYSC_HUMAN	0.000293	3.26527
sp|Q9NZI8|IF2B1_HUMAN	0.007639	3.18162
sp|P67809|YBOX1_HUMAN	0.003775	2.97319
sp|O00425|IF2B3_HUMAN	0.002494	2.72982
sp|P16989|YBOX3_HUMAN	0.001184	2.57189
sp|Q9Y6M1|IF2B2_HUMAN	0.001757	2.49075
sp|P02788|TRFL_HUMAN	3.2e-05	2.28198
sp|P01834|IGKC_HUMAN	0	2.274
sp|P31025|LCN1_HUMAN	0	2.14
sp|Q07021|C1QBP_HUMAN	0.000442	2.11789
sp|O75556|SG2A1_HUMAN	0	2.042
sp|P06702|S10A9_HUMAN	0.000959	1.91067
sp|O95968|SG1D1_HUMAN	0	1.892
sp|P22532|SPR2D_HUMAN	0	1.796
sp|Q96C57|CSTOS_HUMAN	0.000401	1.75303
sp|P01876|IGHA1_HUMAN	0	1.67
sp|Q9NQ94|A1CF_HUMAN	9.59e-05	1.66347
sp|Q01546|K22O_HUMAN	0	1.618
sp|P0DOY2|IGLC2_HUMAN	0	1.579
sp|Q9HCD5|NCOA5_HUMAN	0	1.579
sp|P07355|ANXA2_HUMAN	0.000288	1.56211
sp|Q9GZZ8|LACRT_HUMAN	0	1.546
sp|P12273|PIP_HUMAN	0.000587	1.52741
sp|P32119|PRDX2_HUMAN	0	1.521
sp|P59666|DEF3_HUMAN	0.000249	1.51481
sp|P05783|K1C18_HUMAN	0.000857	1.50996
sp|Q96RQ3|MCCA_HUMAN	0.001231	1.48319
sp|P12035|K2C3_HUMAN	0	1.478
sp|Q6UXN9|WDR82_HUMAN	0	1.473
sp|P0DOX2|IGA2_HUMAN	0	1.468
sp|P61218|RPAB2_HUMAN	0.000178	1.46689
sp|Q1ED39|KNOP1_HUMAN	0.004579	1.46567
sp|P68371|TBB4B_HUMAN	0	1.459
sp|P25311|ZA2G_HUMAN	0.00011	1.44054
sp|Q9HCC0|MCCB_HUMAN	0.002146	1.43961
sp|Q9Y3F4|STRAP_HUMAN	0	1.436
sp|Q9UJV9|DDX41_HUMAN	0.000784	1.42769
sp|Q6UN15|FIP1_HUMAN	0.000893	1.41204
sp|O15144|ARPC2_HUMAN	0	1.412
sp|Q9NPG3|UBN1_HUMAN	5.11e-05	1.40805
sp|Q13085|ACACA_HUMAN	0.001298	1.40209
sp|P00709|LALBA_HUMAN	0	1.398
sp|P01036|CYTS_HUMAN	0	1.398
sp|Q3B726|RPA43_HUMAN	0.000337	1.39192
sp|O75525|KHDR3_HUMAN	9.59e-05	1.38973
sp|Q9Y2X3|NOP58_HUMAN	0.001164	1.38447
sp|Q9NQZ2|SAS10_HUMAN	0.000317	1.37509
sp|Q5T3I0|GPTC4_HUMAN	0.000823	1.37301
sp|Q9P1U0|RPA12_HUMAN	0	1.364
sp|O60832|DKC1_HUMAN	0.002622	1.3614
sp|Q9H0A0|NAT10_HUMAN	0.001956	1.35995
sp|P05165|PCCA_HUMAN	0.000779	1.35863
sp|O95639|CPSF4_HUMAN	0.002119	1.35524
sp|P62269|RS18_HUMAN	0	1.354
sp|P17480|UBF1_HUMAN	0.001345	1.35394
sp|Q13428|TCOF_HUMAN	0.001542	1.35287
sp|Q9H9Y6|RPA2_HUMAN	0.000506	1.35126
sp|P04080|CYTB_HUMAN	0	1.347
sp|P47929|LEG7_HUMAN	0	1.34
sp|Q16378|PROL4_HUMAN	0	1.34
sp|P05166|PCCB_HUMAN	0.000451	1.33977
sp|Q96DA0|ZG16B_HUMAN	0	1.332
sp|Q15361|TTF1_HUMAN	0.000448	1.3308
sp|A6NHQ2|FBLL1_HUMAN	0	1.328
sp|Q8N1N4|K2C78_HUMAN	0.000634	1.32313
sp|P63167|DYL1_HUMAN	0.000623	1.32224
sp|P01833|PIGR_HUMAN	0	1.322
sp|O15182|CETN3_HUMAN	0	1.318
sp|P10599|THIO_HUMAN	0	1.318
sp|O15446|RPA34_HUMAN	0.000181	1.31753
sp|Q8TBX8|PI42C_HUMAN	0.000584	1.31566
sp|P48426|PI42A_HUMAN	0.000434	1.3152
sp|P05109|S10A8_HUMAN	0.003287	1.31374
sp|Q96PY5|FMNL2_HUMAN	0.000101	1.31244
sp|Q13595|TRA2A_HUMAN	0	1.309
sp|Q92797|SYMPK_HUMAN	0.000265	1.30435
sp|Q07666|KHDR1_HUMAN	0.000442	1.30097
sp|Q9NV31|IMP3_HUMAN	0.000793	1.30061
sp|Q9P2I0|CPSF2_HUMAN	0.001558	1.29633
sp|Q5T749|KPRP_HUMAN	0.002279	1.2943
sp|Q9UKF6|CPSF3_HUMAN	0.001603	1.29312
sp|O75534|CSDE1_HUMAN	2.8e-05	1.2928
sp|P13987|CD59_HUMAN	0.000267	1.29203
sp|P14866|HNRPL_HUMAN	0.000175	1.29106
sp|P01591|IGJ_HUMAN	0	1.283
sp|Q8N9Q2|SR1IP_HUMAN	0	1.283
sp|Q9C0J8|WDR33_HUMAN	0.001409	1.28061
sp|B9A064|IGLL5_HUMAN	0	1.277
sp|O00567|NOP56_HUMAN	0.001813	1.2748
sp|Q14684|RRP1B_HUMAN	0.001959	1.2707
sp|Q02413|DSG1_HUMAN	0.000492	1.26944
sp|P84103|SRSF3_HUMAN	0	1.268
sp|Q9H5J8|TAF1D_HUMAN	0.001013	1.26776
sp|P0DP23|CALM1_HUMAN	0.000147	1.26417
sp|Q08554|DSC1_HUMAN	0.000125	1.26222
sp|P11498|PYC_HUMAN	0.002676	1.25816
sp|Q15573|TAF1A_HUMAN	0.001247	1.25812
sp|Q9Y4F1|FARP1_HUMAN	0.000136	1.25704
sp|Q10570|CPSF1_HUMAN	0.001835	1.25679
sp|Q5T750|XP32_HUMAN	0.00163	1.25589
sp|Q13268|DHRS2_HUMAN	0.011636	1.25514
sp|Q08188|TGM3_HUMAN	0.00013	1.25133
sp|Q13435|SF3B2_HUMAN	0.000199	1.24854
sp|P55084|ECHB_HUMAN	0.000782	1.24804
sp|Q9GZS1|RPA49_HUMAN	0.000716	1.24592
sp|Q8N5F7|NKAP_HUMAN	0	1.244
sp|P07339|CATD_HUMAN	5.54e-05	1.24218
sp|O00566|MPP10_HUMAN	0.000363	1.24211
sp|Q9Y3T6|R3HC1_HUMAN	0	1.234
sp|P31944|CASPE_HUMAN	0.000401	1.2334
sp|P62304|RUXE_HUMAN	0	1.232
sp|P46782|RS5_HUMAN	0.000488	1.23051
sp|Q96CW1|AP2M1_HUMAN	0.000374	1.22853
sp|Q9HBM6|TAF9B_HUMAN	0	1.227
sp|P08754|GNAI3_HUMAN	0.000274	1.2237
sp|P22087|FBRL_HUMAN	0.002787	1.22366
sp|P04406|G3P_HUMAN	0.001524	1.22345
sp|O95602|RPA1_HUMAN	0.000908	1.22275
sp|P11387|TOP1_HUMAN	0.014988	1.21991
sp|P19388|RPAB1_HUMAN	0.000948	1.21971
sp|P41208|CETN2_HUMAN	0.000499	1.21948
sp|P78356|PI42B_HUMAN	0.000265	1.21897
sp|P61978|HNRPK_HUMAN	0.000464	1.21175
sp|Q15393|SF3B3_HUMAN	0.000266	1.21169
sp|Q53T94|TAF1B_HUMAN	0.001536	1.20978
sp|Q9P2E3|ZNFX1_HUMAN	0.000113	1.20575
sp|Q9H0U9|TSYL1_HUMAN	0.000153	1.20555
sp|P63010|AP2B1_HUMAN	0.000285	1.20311
sp|Q9NYV6|RRN3_HUMAN	0.00032	1.20076
sp|P60709|ACTB_HUMAN	0.006679	1.20055
sp|Q9NVP1|DDX18_HUMAN	0.002045	1.19836
sp|O00763|ACACB_HUMAN	0.000261	1.19746
sp|P61160|ARP2_HUMAN	0.000166	1.19726
sp|P01764|HV323_HUMAN	0	1.196
sp|P04083|ANXA1_HUMAN	0	1.196
sp|P62995|TRA2B_HUMAN	0.000183	1.19358
sp|P54198|HIRA_HUMAN	0.000156	1.18945
sp|P05814|CASB_HUMAN	0.000399	1.18799
sp|Q9GZL7|WDR12_HUMAN	0.000468	1.18733
sp|Q13206|DDX10_HUMAN	9.88e-05	1.18584
sp|Q5VWG9|TAF3_HUMAN	0	1.184
sp|Q8IZH2|XRN1_HUMAN	0.000167	1.18338
sp|P38159|RBMX_HUMAN	0	1.182
sp|P68104|EF1A1_HUMAN	0.000474	1.17978
sp|P34741|SDC2_HUMAN	0.00034	1.17836
sp|Q12874|SF3A3_HUMAN	0.000106	1.17722
sp|Q9NX24|NHP2_HUMAN	0.00176	1.17681
sp|P0DTE7|AMY1B_HUMAN	0	1.176
sp|Q14331|FRG1_HUMAN	0	1.176
sp|Q15542|TAF5_HUMAN	0.0001	1.17545
sp|P0DOX5|IGG1_HUMAN	0.000382	1.17511
sp|O95782|AP2A1_HUMAN	0.000323	1.1746
sp|Q96PU8|QKI_HUMAN	0.010072	1.17413
sp|Q9BUR4|TCAB1_HUMAN	0	1.173
sp|P07237|PDIA1_HUMAN	0.002581	1.17174
sp|P35908|K22E_HUMAN	0.013523	1.17125
sp|O15042|SR140_HUMAN	0.000158	1.17098
sp|P49848|TAF6_HUMAN	3.42e-05	1.16902
sp|Q15365|PCBP1_HUMAN	0.000741	1.16772
sp|P14923|PLAK_HUMAN	0.002053	1.16705
sp|Q15717|ELAV1_HUMAN	0.000312	1.16692
sp|P13674|P4HA1_HUMAN	0.002023	1.16672
sp|P46777|RL5_HUMAN	0.000147	1.16565
sp|O43795|MYO1B_HUMAN	0.000198	1.16528
sp|Q9H6F5|CCD86_HUMAN	0.000405	1.16512
sp|P40939|ECHA_HUMAN	0.000796	1.1637
sp|Q5VWQ0|RSBN1_HUMAN	0.000249	1.16333
sp|Q8NEJ9|NGDN_HUMAN	0.000104	1.16214
sp|Q9UPW5|CBPC1_HUMAN	0.000434	1.16109
sp|Q8N1G2|CMTR1_HUMAN	0.000577	1.16107
sp|P62979|RS27A_HUMAN	0.004433	1.16087
sp|O15511|ARPC5_HUMAN	0	1.159
sp|P62249|RS16_HUMAN	0	1.159
sp|P62263|RS14_HUMAN	0	1.159
sp|Q96EY4|TMA16_HUMAN	0	1.159
sp|Q8TAA9|VANG1_HUMAN	0.000249	1.15773
sp|P22735|TGM1_HUMAN	9.7e-05	1.15679
sp|O75533|SF3B1_HUMAN	0.000333	1.15604
sp|Q9Y230|RUVB2_HUMAN	0.000147	1.15519
sp|Q9GZR7|DDX24_HUMAN	0.000338	1.15396
sp|Q9UGY1|NOL12_HUMAN	0	1.153
sp|Q13610|PWP1_HUMAN	0.000223	1.15209
sp|Q96GQ7|DDX27_HUMAN	0.000679	1.15188
sp|P62913|RL11_HUMAN	0.000312	1.15015
sp|P04040|CATA_HUMAN	0	1.149
sp|Q5T280|CI114_HUMAN	0.000505	1.14817
sp|P36543|VATE1_HUMAN	0	1.147
sp|O00541|PESC_HUMAN	0.000788	1.14597
sp|O15460|P4HA2_HUMAN	0.000511	1.1456
sp|P51654|GPC3_HUMAN	0.001492	1.14486
sp|Q9BYG3|MK67I_HUMAN	0.00066	1.14398
sp|Q9H2Y7|ZN106_HUMAN	6.56e-05	1.14396
sp|Q7L804|RFIP2_HUMAN	0.000279	1.1423
sp|Q14247|SRC8_HUMAN	0.000181	1.14225
sp|Q13011|ECH1_HUMAN	0	1.142
sp|Q9P287|BCCIP_HUMAN	0	1.142
sp|Q96BK5|PINX1_HUMAN	0	1.138
sp|Q9NQV6|PRD10_HUMAN	0	1.137
sp|Q9UER7|DAXX_HUMAN	4.62e-05	1.13649
sp|P09327|VILI_HUMAN	0.000375	1.136
sp|P27348|1433T_HUMAN	0	1.136
sp|Q6PCB5|RSBNL_HUMAN	0.000341	1.13572
sp|P29558|RBMS1_HUMAN	0.000803	1.13533
sp|Q9Y294|ASF1A_HUMAN	0.000271	1.13533
sp|Q52LG2|KR132_HUMAN	0	1.134
sp|Q96SB4|SRPK1_HUMAN	0.000337	1.13388
sp|Q96I25|SPF45_HUMAN	0.000332	1.13288
sp|P26368|U2AF2_HUMAN	9.24e-05	1.13145
sp|Q8ND76|CCNY_HUMAN	0	1.131
sp|P68431|H31_HUMAN	0.001912	1.13084
sp|Q15428|SF3A2_HUMAN	0	1.13
sp|P61289|PSME3_HUMAN	0	1.127
sp|Q10589|BST2_HUMAN	0	1.127
sp|P07947|YES_HUMAN	0.000184	1.12669
sp|P0DN76|U2AF5_HUMAN	8.91e-05	1.12662
sp|P04899|GNAI2_HUMAN	0.000312	1.12652
sp|P21281|VATB2_HUMAN	8.75e-05	1.1246
sp|Q8IWX8|CHERP_HUMAN	0.000108	1.12365
sp|Q9Y3B9|RRP15_HUMAN	0	1.123
sp|O75052|CAPON_HUMAN	0.000134	1.12257
sp|Q14126|DSG2_HUMAN	0.000133	1.1218
sp|Q14498|RBM39_HUMAN	0.000296	1.12114
sp|P29992|GNA11_HUMAN	0	1.121
sp|Q9NY61|AATF_HUMAN	0	1.121
sp|Q9NZT1|CALL5_HUMAN	0.00039	1.12014
sp|O00560|SDCB1_HUMAN	0	1.119
sp|Q9NXV6|CARF_HUMAN	0.000286	1.11897
sp|Q00610|CLH1_HUMAN	7.79e-05	1.11884
sp|Q8TA86|RP9_HUMAN	0.000288	1.11879
sp|Q13835|PKP1_HUMAN	4.51e-05	1.11855
sp|O00268|TAF4_HUMAN	0	1.116
sp|P09493|TPM1_HUMAN	0	1.116
sp|P35030|TRY3_HUMAN	0	1.116
sp|Q12962|TAF10_HUMAN	0	1.116
sp|P61158|ARP3_HUMAN	0.000212	1.11551
sp|P15880|RS2_HUMAN	8.04e-05	1.11533
sp|P38935|SMBP2_HUMAN	0.000389	1.11519
sp|Q6WKZ4|RFIP1_HUMAN	0.000282	1.11388
sp|P05089|ARGI1_HUMAN	0.000748	1.11327
sp|O00159|MYO1C_HUMAN	0.000153	1.11188
sp|P51398|RT29_HUMAN	0	1.111
sp|Q9Y6J0|CABIN_HUMAN	0.000157	1.11063
sp|P35580|MYH10_HUMAN	0.000653	1.1095
sp|Q9BQG0|MBB1A_HUMAN	0.000335	1.10787
sp|P15924|DESP_HUMAN	0.000717	1.10775
sp|Q9NY12|GAR1_HUMAN	0.001473	1.10675
sp|Q07352|TISB_HUMAN	0	1.106
sp|Q9H4F8|SMOC1_HUMAN	0	1.106
sp|P38646|GRP75_HUMAN	0.000792	1.10547
sp|Q9UHB6|LIMA1_HUMAN	0	1.105
sp|Q9HCM4|E41L5_HUMAN	0.001916	1.1046
sp|Q9BSC4|NOL10_HUMAN	9.35e-05	1.1038
sp|Q9Y388|RBMX2_HUMAN	0	1.103
sp|Q9BXF6|RFIP5_HUMAN	8.91e-05	1.10183
sp|Q14254|FLOT2_HUMAN	0.000106	1.10036
sp|Q6DKI1|RL7L_HUMAN	0.000374	1.09825
sp|O14950|ML12B_HUMAN	0.000374	1.09825
sp|Q5TC63|GRTP1_HUMAN	0	1.098
sp|Q8NBZ0|IN80E_HUMAN	0	1.098
sp|O60930|RNH1_HUMAN	0.000818	1.09736
sp|P35579|MYH9_HUMAN	0.000582	1.09671
sp|Q14103|HNRPD_HUMAN	6.56e-05	1.0961
sp|O94832|MYO1D_HUMAN	4.3e-05	1.09588
sp|Q5D862|FILA2_HUMAN	0.000297	1.09561
sp|Q92896|GSLG1_HUMAN	0	1.0944
sp|P05388|RLA0_HUMAN	0.000293	1.09203
sp|Q7RTV0|PHF5A_HUMAN	0.000208	1.09106
sp|P31947|1433S_HUMAN	0	1.091
sp|Q9UPT8|ZC3H4_HUMAN	0	1.091
sp|P11142|HSP7C_HUMAN	0.001054	1.08958
sp|Q9NVU7|SDA1_HUMAN	0.000125	1.08711
sp|Q9NUD5|ZCHC3_HUMAN	0	1.0868
sp|P84090|ERH_HUMAN	0.000312	1.08613
sp|Q14978|NOLC1_HUMAN	0	1.0861
sp|P23396|RS3_HUMAN	0.000139	1.08516
sp|P52294|IMA5_HUMAN	0	1.0849
sp|P55209|NP1L1_HUMAN	0	1.0849
sp|Q9BTZ2|DHRS4_HUMAN	0	1.0849
sp|Q9UKS6|PACN3_HUMAN	0.000338	1.08445
sp|Q15572|TAF1C_HUMAN	0.001654	1.08402
sp|P14678|RSMB_HUMAN	0.000299	1.08391
sp|Q6P1X5|TAF2_HUMAN	0	1.0837
sp|P23490|LORI_HUMAN	0.00024	1.08306
sp|P07948|LYN_HUMAN	6.34e-05	1.08238
sp|Q9ULW3|ABT1_HUMAN	0	1.0822
sp|Q9Y2W1|TR150_HUMAN	0	1.0818
sp|P68363|TBA1B_HUMAN	0.000349	1.08154
sp|Q9Y383|LC7L2_HUMAN	0	1.0813
sp|Q96G21|IMP4_HUMAN	0.001173	1.08099
sp|Q9H0D6|XRN2_HUMAN	0.001647	1.07971
sp|Q9NR30|DDX21_HUMAN	0.000143	1.07962
sp|Q09028|RBBP4_HUMAN	0	1.0796
sp|P36873|PP1G_HUMAN	0.000438	1.07858
sp|Q96QA5|GSDMA_HUMAN	0	1.078
sp|P07437|TBB5_HUMAN	0.000424	1.07795
sp|P08865|RSSA_HUMAN	0	1.0772
sp|Q92522|H1X_HUMAN	0.001757	1.0769
sp|P49711|CTCF_HUMAN	0	1.0767
sp|P62491|RB11A_HUMAN	0.000571	1.07575
sp|P52292|IMA1_HUMAN	0.000215	1.07572
sp|Q7Z7C8|TAF8_HUMAN	0	1.0749
sp|P35249|RFC4_HUMAN	0.000405	1.07402
sp|Q15517|CDSN_HUMAN	0	1.0735
sp|Q13867|BLMH_HUMAN	0	1.0721
sp|Q00839|HNRPU_HUMAN	0	1.07
sp|Q9BVJ6|UT14A_HUMAN	5.67e-05	1.06937
sp|O75400|PR40A_HUMAN	4.58e-05	1.06808
sp|P53680|AP2S1_HUMAN	0.000147	1.068
sp|Q14974|IMB1_HUMAN	0	1.0657
sp|P04075|ALDOA_HUMAN	0	1.0653
sp|O43818|U3IP2_HUMAN	0.000192	1.0646
sp|P08133|ANXA6_HUMAN	6.56e-05	1.06419
sp|Q15545|TAF7_HUMAN	0	1.0637
sp|Q86TG7|PEG10_HUMAN	0	1.0637
sp|Q9HB58|SP110_HUMAN	4.8e-05	1.06298
sp|P62917|RL8_HUMAN	0.000668	1.06295
sp|Q8IYB3|SRRM1_HUMAN	0	1.0624
sp|Q9ULV0|MYO5B_HUMAN	9.32e-05	1.06202
sp|Q9UNX3|RL26L_HUMAN	0.011514	1.06185
sp|P08238|HS90B_HUMAN	0	1.0614
sp|P18621|RL17_HUMAN	0.004571	1.06139
sp|Q6ZU65|UBN2_HUMAN	0	1.0611
sp|O14638|ENPP3_HUMAN	7.48e-05	1.06066
sp|Q8WVM0|TFB1M_HUMAN	9.35e-05	1.0599
sp|P46778|RL21_HUMAN	0.000197	1.05931
sp|P35251|RFC1_HUMAN	0.000282	1.05928
sp|O15143|ARC1B_HUMAN	9.12e-05	1.05847
sp|Q13823|NOG2_HUMAN	0.000119	1.0563
sp|Q9UDY2|ZO2_HUMAN	3.72e-05	1.05582
sp|P42704|LPPRC_HUMAN	2.37e-05	1.05558
sp|P63092|GNAS2_HUMAN	0	1.0554
sp|P27487|DPP4_HUMAN	8.5e-05	1.0553
sp|P38432|COIL_HUMAN	0.000158	1.05527
sp|P62750|RL23A_HUMAN	0.015307	1.05507
sp|P02452|CO1A1_HUMAN	0	1.055
sp|P43243|MATR3_HUMAN	0	1.0536
sp|P15144|AMPN_HUMAN	0.000499	1.05337
sp|Q16643|DREB_HUMAN	3.51e-05	1.05275
sp|Q15366|PCBP2_HUMAN	0.000384	1.05275
sp|O95819|M4K4_HUMAN	5.27e-05	1.05253
sp|Q8TDD1|DDX54_HUMAN	0.00039	1.05252
sp|P29508|SPB3_HUMAN	0.000194	1.05109
sp|Q9NWT1|PK1IP_HUMAN	0.001247	1.05073
sp|Q7Z6E9|RBBP6_HUMAN	0	1.0504
sp|P60660|MYL6_HUMAN	0.00088	1.05
sp|Q63HR2|TNS2_HUMAN	0	1.05
sp|P20930|FILA_HUMAN	0	1.0498
sp|Q8IWU5|SULF2_HUMAN	6.23e-05	1.04961
sp|Q9P2E9|RRBP1_HUMAN	5.74e-05	1.0488
sp|Q14137|BOP1_HUMAN	0.000416	1.04873
sp|P04264|K2C1_HUMAN	0.024444	1.04811
sp|P56182|RRP1_HUMAN	0	1.0481
sp|P50914|RL14_HUMAN	0.000325	1.04755
sp|Q9H3G5|CPVL_HUMAN	0	1.0472
sp|Q86YS7|C2CD5_HUMAN	0	1.0463
sp|Q9UMS4|PRP19_HUMAN	0	1.0463
sp|Q9UPG8|PLAL2_HUMAN	0	1.0463
sp|P62424|RL7A_HUMAN	0.001621	1.04578
sp|O00411|RPOM_HUMAN	2.69e-05	1.04518
sp|P06576|ATPB_HUMAN	0	1.0447
sp|Q9UI10|EI2BD_HUMAN	0	1.0439
sp|P49916|DNLI3_HUMAN	0.000121	1.04282
sp|P26599|PTBP1_HUMAN	8.75e-05	1.04276
sp|P42285|MTREX_HUMAN	6.34e-05	1.04194
sp|P52756|RBM5_HUMAN	0	1.0415
sp|P21675|TAF1_HUMAN	1.76e-05	1.04147
sp|Q13393|PLD1_HUMAN	0	1.0411
sp|Q9Y625|GPC6_HUMAN	0	1.0404
sp|Q93050|VPP1_HUMAN	0	1.0398
sp|Q96DX4|RSPRY_HUMAN	0	1.0398
sp|Q8NE71|ABCF1_HUMAN	2.6e-05	1.03928
sp|P11021|BIP_HUMAN	0.000918	1.03806
sp|O75131|CPNE3_HUMAN	0.000291	1.03796
sp|Q96HS1|PGAM5_HUMAN	0.000117	1.0376
sp|Q15637|SF01_HUMAN	0.000128	1.03635
sp|P35240|MERL_HUMAN	5.34e-05	1.03569
sp|P42357|HUTH_HUMAN	0	1.0349
sp|Q92945|FUBP2_HUMAN	0	1.0349
sp|O95478|NSA2_HUMAN	0.000623	1.0345
sp|Q99729|ROAA_HUMAN	6.93e-05	1.03432
sp|P49757|NUMB_HUMAN	0.000193	1.03353
sp|P19338|NUCL_HUMAN	3.24e-05	1.03274
sp|Q8IZL8|PELP1_HUMAN	0	1.0318
sp|O75367|H2AY_HUMAN	6.23e-05	1.03125
sp|Q8IWU2|LMTK2_HUMAN	0	1.0309
sp|Q6PKG0|LARP1_HUMAN	0	1.0308
sp|P61421|VA0D1_HUMAN	9.35e-05	1.03064
sp|P62140|PP1B_HUMAN	0.000505	1.03056
sp|Q96FZ2|HMCES_HUMAN	6.08e-05	1.03054
sp|Q12965|MYO1E_HUMAN	0	1.0301
sp|Q93009|UBP7_HUMAN	0	1.0299
sp|P35222|CTNB1_HUMAN	8.8e-05	1.02941
sp|Q68CQ4|DIEXF_HUMAN	0	1.0293
sp|Q92747|ARC1A_HUMAN	8.91e-05	1.02929
sp|Q9UN81|LORF1_HUMAN	0.000343	1.02904
sp|Q15427|SF3B4_HUMAN	8.5e-05	1.02857
sp|O75152|ZC11A_HUMAN	9.81e-05	1.02814
sp|Q09161|NCBP1_HUMAN	0	1.0277
sp|Q15459|SF3A1_HUMAN	0.000168	1.0274
sp|Q9UPQ3|AGAP1_HUMAN	0	1.0271
sp|P52597|HNRPF_HUMAN	0.000298	1.02619
sp|Q8IY81|SPB1_HUMAN	2.57e-05	1.02613
sp|Q9Y265|RUVB1_HUMAN	0.000249	1.02482
sp|O14647|CHD2_HUMAN	0	1.0241
sp|Q9NYF8|BCLF1_HUMAN	2.35e-05	1.02404
sp|O75369|FLNB_HUMAN	0	1.0229
sp|O43491|E41L2_HUMAN	0	1.0225
sp|O00505|IMA4_HUMAN	4.3e-05	1.02196
sp|Q99755|PI51A_HUMAN	0.000119	1.02055
sp|P21589|5NTD_HUMAN	0.000139	1.02019
sp|Q8IY37|DHX37_HUMAN	0.000211	1.01982
sp|O76094|SRP72_HUMAN	6.65e-05	1.01725
sp|Q92614|MY18A_HUMAN	5.89e-05	1.01662
sp|P42356|PI4KA_HUMAN	0	1.0161
sp|Q9H583|HEAT1_HUMAN	0	1.0158
sp|P16401|H15_HUMAN	0.017184	1.01435
sp|P49327|FAS_HUMAN	2.28e-05	1.01418
sp|Q01082|SPTB2_HUMAN	3.63e-05	1.01409
sp|Q01831|XPC_HUMAN	0.000129	1.01329
sp|Q9Y4C2|TCAF1_HUMAN	2.44e-05	1.01279
sp|P0DPB6|RPAC2_HUMAN	0.000914	1.01045
sp|Q9Y5L4|TIM13_HUMAN	0.000793	1.01004
sp|O15160|RPAC1_HUMAN	0.000735	1.00922
sp|Q7Z406|MYH14_HUMAN	0.000164	1.00773
sp|Q8WZ42|TITIN_HUMAN	0	1.00768
sp|Q96P63|SPB12_HUMAN	0.000515	1.00726
sp|P18124|RL7_HUMAN	0.000473	1.00679
sp|Q9BQ48|RM34_HUMAN	0.000499	1.00667
sp|Q00325|MPCP_HUMAN	0.000249	1.0048
sp|Q9Y3B4|SF3B6_HUMAN	0.000249	1.0048
sp|P30050|RL12_HUMAN	0.000277	1.0047
sp|P42677|RS27_HUMAN	0.000277	1.0047
sp|P62888|RL30_HUMAN	0.000288	1.00466
sp|Q96HQ2|C2AIL_HUMAN	0.000288	1.00466
sp|Q6PK04|CC137_HUMAN	0.000189	1.00336
sp|Q9NWB6|ARGL1_HUMAN	0.000189	1.00336
sp|P54727|RD23B_HUMAN	0.000203	1.00333
sp|P06748|NPM_HUMAN	0.000113	1.0027
sp|Q8NET6|CHSTD_HUMAN	0.000128	1.00266
sp|Q9Y2P8|RCL1_HUMAN	0.000152	1.0026
sp|Q9NPD3|EXOS4_HUMAN	9.59e-05	1.00192
sp|P37108|SRP14_HUMAN	0.004322	1.00169
sp|Q6UWP8|SBSN_HUMAN	8.18e-05	1.00157
sp|Q8N5C6|SRBD1_HUMAN	5.57e-05	1.00114
sp|Q5T9A4|ATD3B_HUMAN	5.12e-05	1.00105
sp|Q9H307|PININ_HUMAN	4.56e-05	1.00096
sp|Q14571|ITPR2_HUMAN	2.43e-05	1.00049
